# Supplementary material for: Caregiver Burden among Caregivers of Patients with Mental Illness: A Systematic Review and Meta-Analysis
Source: Healthcare (Basel). 2022 Nov 30;10(12):2423. doi: 10.3390/healthcare10122423 (PMC9777672; doi:10.3390/healthcare10122423)
Supplement: Supplementary file 1 [file healthcare-10-02423-s001.zip]

Archive with 1 entries (1 files):
- healthcare-1995796-supplementary.pdf
